# Supplementary material for: Gene Sequences of Potential Targets of Insecticidal PF2 Lectin Identified from the Larval De Novo Transcriptome of the Mexican Bean Weevil (Zabrotes Subfasciatus; Boheman 1833)
Source: Insects. 2020 Oct 27;11(11):736. doi: 10.3390/insects11110736 (PMC7693830; doi:10.3390/insects11110736)
Supplement: Supplementary file 1 [file insects-11-00736-s001.zip]

Archive with 2 entries (2 files):
- insects-924439-excel.xlsx
- Supplementary Figures and Table.docx
