# Supplementary material for: Gene Sequences of Potential Targets of Insecticidal PF2 Lectin Identified from the Larval De Novo Transcriptome of the Mexican Bean Weevil (Zabrotes Subfasciatus; Boheman 1833)
Source: Insects. 2020 Oct 27;11(11):736. doi: 10.3390/insects11110736 (PMC7693830; doi:10.3390/insects11110736)
Supplement: Supplementary file 1 [file insects-11-00736-s001.zip › insects-924439-excel.xlsx]

## Sheet: Suppl. Table 1
	Supplementary File 1. List of GO-slim terms represented for the assembled Z. Subfasciatus transcriptome
	Names of biological process, molecular functional and cellular component	Functional Categories	#Seqs annotated
	biosynthetic process	Biological Process	1203
	cellular nitrogen compound metabolic process	Biological Process	1086
	cellular protein modification process	Biological Process	864
	signal transduction	Biological Process	778
	small molecule metabolic process	Biological Process	509
	cellular amino acid metabolic process	Biological Process	374
	catabolic process	Biological Process	334
	biological_process	Biological Process	327
	DNA metabolic process	Biological Process	311
	ribosome biogenesis	Biological Process	303
	carbohydrate metabolic process	Biological Process	290
	lipid metabolic process	Biological Process	287
	translation	Biological Process	280
	response to stress	Biological Process	247
	vesicle-mediated transport	Biological Process	228
	cofactor metabolic process	Biological Process	223
	transport	Biological Process	208
	cytoskeleton organization	Biological Process	191
	chromosome organization	Biological Process	177
	transmembrane transport	Biological Process	158
	generation of precursor metabolites and energy	Biological Process	156
	anatomical structure development	Biological Process	145
	protein-containing complex assembly	Biological Process	134
	homeostatic process	Biological Process	126
	cell differentiation	Biological Process	119
	mRNA processing	Biological Process	102
	cell adhesion	Biological Process	102
	tRNA metabolic process	Biological Process	98
	cell-cell signaling	Biological Process	94
	cellular component assembly	Biological Process	94
	nucleobase-containing compound catabolic process	Biological Process	92
	sulfur compound metabolic process	Biological Process	88
	cell cycle	Biological Process	74
	protein folding	Biological Process	73
	protein targeting	Biological Process	67
	mitochondrion organization	Biological Process	60
	cell morphogenesis	Biological Process	55
	cell death	Biological Process	55
	nervous system process	Biological Process	50
	ribonucleoprotein complex assembly	Biological Process	41
	locomotion	Biological Process	40
	autophagy	Biological Process	39
	nucleocytoplasmic transport	Biological Process	39
	cell proliferation	Biological Process	38
	immune system process	Biological Process	36
	protein maturation	Biological Process	34
	vacuolar transport	Biological Process	34
	cell division	Biological Process	34
	growth	Biological Process	34
	reproduction	Biological Process	34
	mitotic cell cycle	Biological Process	33
	membrane organization	Biological Process	32
	mitotic nuclear division	Biological Process	29
	chromosome segregation	Biological Process	29
	transposition	Biological Process	28
	cell motility	Biological Process	25
	anatomical structure formation involved in morphogenesis	Biological Process	18
	embryo development	Biological Process	18
	cytoskeleton-dependent intracellular transport	Biological Process	17
	pigmentation	Biological Process	12
	secondary metabolic process	Biological Process	12
	cell wall organization or biogenesis	Biological Process	11
	cell junction organization	Biological Process	11
	extracellular matrix organization	Biological Process	6
	developmental maturation	Biological Process	6
	plasma membrane organization	Biological Process	5
	molecular_function	Molecular Function	2796
	ion binding	Molecular Function	2125
	oxidoreductase activity	Molecular Function	595
	DNA binding	Molecular Function	564
	transmembrane transporter activity	Molecular Function	560
	kinase activity	Molecular Function	444
	peptidase activity	Molecular Function	372
	RNA binding	Molecular Function	270
	structural constituent of ribosome	Molecular Function	218
	ATPase activity	Molecular Function	215
	DNA-binding transcription factor activity	Molecular Function	205
	cytoskeletal protein binding	Molecular Function	196
	enzyme binding	Molecular Function	180
	enzyme regulator activity	Molecular Function	174
	transferase activity, transferring glycosyl groups	Molecular Function	167
	structural molecule activity	Molecular Function	155
	ligase activity	Molecular Function	146
	hydrolase activity, acting on glycosyl bonds	Molecular Function	139
	methyltransferase activity	Molecular Function	135
	GTPase activity	Molecular Function	132
	phosphatase activity	Molecular Function	119
	transferase activity, transferring acyl groups	Molecular Function	118
	nucleotidyltransferase activity	Molecular Function	115
	lyase activity	Molecular Function	109
	lipid binding	Molecular Function	96
	nuclease activity	Molecular Function	83
	isomerase activity	Molecular Function	74
	translation factor activity, RNA binding	Molecular Function	60
	helicase activity	Molecular Function	58
	unfolded protein binding	Molecular Function	51
	hydrolase activity, acting on carbon-nitrogen (but not peptide) bonds	Molecular Function	51
	transcription factor binding	Molecular Function	31
	transferase activity, transferring alkyl or aryl (other than methyl) groups	Molecular Function	27
	histone binding	Molecular Function	26
	mRNA binding	Molecular Function	24
	rRNA binding	Molecular Function	20
	protein transporter activity	Molecular Function	17
	protein binding, bridging	Molecular Function	10
	ubiquitin-like protein binding	Molecular Function	9
	cellular_component	Cellular Component	1584
	protein-containing complex	Cellular Component	1485
	nucleus	Cellular Component	667
	cytoplasm	Cellular Component	550
	intracellular	Cellular Component	398
	ribosome	Cellular Component	302
	cytoskeleton	Cellular Component	300
	plasma membrane	Cellular Component	258
	mitochondrion	Cellular Component	207
	nucleoplasm	Cellular Component	192
	endoplasmic reticulum	Cellular Component	175
	Golgi apparatus	Cellular Component	157
	cytosol	Cellular Component	136
	extracellular region	Cellular Component	123
	chromosome	Cellular Component	95
	nucleolus	Cellular Component	83
	nuclear chromosome	Cellular Component	81
	cell	Cellular Component	80
	microtubule organizing center	Cellular Component	68
	extracellular space	Cellular Component	61
	cytoplasmic vesicle	Cellular Component	57
	cilium	Cellular Component	55
	endosome	Cellular Component	49
	organelle	Cellular Component	45
	nuclear envelope	Cellular Component	41
	extracellular matrix	Cellular Component	27
	peroxisome	Cellular Component	23
	vacuole	Cellular Component	18
	lysosome	Cellular Component	18
